# Supplementary material for: Extracellular ATP promotes breast cancer chemoresistance via HIF-1α signaling
Source: Cell Death Dis. 2022 Mar 2;13(3):199. doi: 10.1038/s41419-022-04647-6 (PMC8891368; doi:10.1038/s41419-022-04647-6)
Supplement: Supplementary file 5 — Supplementary Table 2 [file 41419_2022_4647_MOESM5_ESM.xlsx]

## Sheet: Sheet3
Supplementary Table S2, Clinical data of breast cancer patients
Patient No.	Sex	Age	Pathological typing	Metastasis	Tumor diameter（cM）	Chemotherapy	Recurrence	T	N	M	Grade	ER	PR	HER2
A01	Female	45	Invasive ductal carcinoma	None	2.1	AC	No	2	2	0	IIIA	—	+	—
A02	Female	49	Invasive ductal carcinoma	None	7.6	FAC	Yes	3	2	0	IIIA	—	—	+
A03	Female	39	Invasive ductal carcinoma	None	3	CAF	Yes	2	2	0	IIIA	—	+	—
A04	Female	37	Invasive ductal carcinoma	None	4	DX	No	3	0	0	IIB	+	+	+
A05	Female	47	Invasive ductal carcinoma	Metastasis to bone	3.6	AT	Yes	2	2	1	IV	+	+	+
A06	Female	66	Invasive ductal carcinoma	Metastasis to brain	7.3	AT	No	3	2	1	IV	Not known	Not known	Not known
A07	Female	67	Invasive ductal carcinoma	None	7	AT	No	3	1	0	IIIA	—	—	+
A08	Female	52	Invasive ductal carcinoma	None	5.5	AT	Yes	3	2	0	IIIA	+	+	—
A09	Female	40	Invasive ductal carcinoma	None	5	AT	No	3	0	0	IIB	—	—	+
A10	Female	43	Invasive ductal carcinoma	None	4	AC	No	2	1	0	IIB	—	—	—
A11	Female	43	Invasive ductal carcinoma	None	3	AC	No	2	1	0	IIB	—	—	—
A12	Female	67	Invasive ductal carcinoma	Metastasis to lung	3.3	AT	No	2	2	1	IV	Not known	Not known	Not known
A13	Female	47	Invasive ductal carcinoma	None	6	AT	No	3	2	0	IIIA	—	+	+
A14	Female	62	Invasive ductal carcinoma	None	3.4	AT	No	2	1	0	IIB	+	—	+
A15	Female	54	Invasive ductal carcinoma	None	1.9	FAC	No	1	0	0	IA	+	—	—
A16	Female	81	Invasive ductal carcinoma	None	5.3	AT	Yes	3	1	0	IIIA	—	—	+
A17	Female	64	Ductal breast cancer in situ	None	6	FAC	Yes	3	1	0	IIIA	—	+	+
A18	Female	46	Invasive ductal carcinoma	None	2.2	AT	Yes	2	2	0	IIIA	—	—	+
B01	Female	51	Invasive ductal carcinoma	None	2.9	AT	No	2	0	0	IIA	+	+	+
B02	Female	38	Invasive ductal carcinoma	None	2.9	DX	No	2	1	0	IIB	—	—	+
B03	Female	40	Invasive ductal carcinoma	Metastasis to bone	3.5	FAC	Yes	2	1	1	IV	Not known	Not known	Not known
B04	Female	45	Invasive ductal carcinoma	None	2.1	AT	Yes	2	1	0	IIB	—	—	+
B05	Female	59	Invasive ductal carcinoma	None	3.5	CAF	No	2	2	0	IIIA	+	—	—
B06	Female	35	Invasive ductal carcinoma	None	3.3	AT	Yes	2	0	0	IIA	—	—	+
B07	Female	48	Invasive ductal carcinoma	None	1.8	AT	No	1	1	0	IB	+	+	—
B08	Female	49	Invasive ductal carcinoma	None	1.6	AT	No	1	0	0	IA	—	—	+
B09	Female	45	Invasive ductal carcinoma	None	1.2	AT	No	1	1	0	IB	—	—	+
B10	Female	42	Invasive ductal carcinoma	None	2.9	CAF	Yes	2	2	0	IIIA	+	+	—
B11	Female	41	Invasive ductal carcinoma	None	1.6	FAC	No	1	0	0	IA	+	+	—
B12	Female	49	Invasive ductal carcinoma	None	2.8	AT	Yes	2	0	0	IIA	—	+	—
B13	Female	72	Invasive ductal carcinoma	None	2.3	FAC	Yes	2	0	0	IIA	—	—	+
B14	Female	65	Invasive ductal carcinoma	None	4	AT	No	2	2	0	IIIA	+	—	—
B15	Female	75	Invasive ductal carcinoma	None	2.5	AT	No	2	1	0	IIB	—	—	+
B16	Female	45	Invasive ductal carcinoma	None	5	AT	Yes	3	2	0	IIIA	—	—	—
B17	Female	58	Invasive ductal carcinoma	None	2	AT	No	2	0	0	IIA	—	—	—
B18	Female	50	Invasive ductal carcinoma	Metastasis to lung	2.5	AT	Yes	2	3	1	IV	+	—	—
C01	Female	65	Invasive ductal carcinoma	None	3.3	AC	No	2	1	0	IIB	—	—	—
C02	Female	47	Invasive ductal carcinoma	None	4	CAF	No	2	0	0	IIA	+	+	—
C03	Female	48	Invasive ductal carcinoma	None	4	AT	Yes	3	1	0	IIIA	+	+	—
C04	Female	57	Invasive ductal carcinoma	None	2	DX	No	2	1	0	IIB	+	—	+
C05	Female	65	Invasive ductal carcinoma	None	3.6	AC	No	2	0	0	IIA	—	—	—
C06	Female	38	Invasive ductal carcinoma	None	7.2	AT	No	3	1	0	IIIA	—	—	—
C07	Female	53	Invasive ductal carcinoma	None	3.2	CAF	Yes	2	2	0	IIIA	—	—	+
C08	Female	60	Invasive ductal carcinoma	Metastasis to brain	2.6	AC	Yes	2	0	1	IV	—	—	—
C09	Female	42	Invasive ductal carcinoma	None	5	CAF	No	3	1	0	IIIA	+	+	—
C10	Female	42	Invasive ductal carcinoma	None	1.5	AT	No	1	0	0	IA	+	+	—
C11	Female	38	Invasive ductal carcinoma	None	1.8	CMF	Yes	1	2	0	IIIA	—	—	+
C12	Female	46	Invasive ductal carcinoma	Metastasis to lung	4.6	FAC	Yes	2	3	1	IV	+	+	+
C13	Female	61	Ductal breast cancer in situ	Metastasis to bone	2.3	CMF	Yes	2	3	1	IV	+	—	—
C14	Female	50	Invasive ductal carcinoma	None	4	DX	Yes	2	0	0	IIA	+	+	—
C15	Female	40	Invasive ductal carcinoma	None	4	CAF	Yes	2	0	0	IIA	—	—	+
C16	Female	63	Invasive ductal carcinoma	None	6	AC	Yes	3	2	0	IIIA	—	—	—
C17	Female	43	Invasive ductal carcinoma	None	3.6	CAF	Yes	2	2	0	IIIA	—	—	+
C18	Female	26	Invasive ductal carcinoma	Metastasis to bone	4.6	CAF	Yes	2	2	1	IV	—	—	—
D01	Female	45	Invasive ductal carcinoma	None	2.5	CAF	No	2	2	0	IIIA	—	—	+
D02	Female	47	Invasive ductal carcinoma	None	3.6	否	No	2	0	0	IIA	Not known	Not known	Not known
D03	Female	46	Invasive ductal carcinoma	None	1.5	否	No	1	0	0	IIA	Not known	Not known	Not known
D04	Female	48	Mucinous breast carcinoma	None	3.5	AT	Yes	2	0	0	IIA	+	+	—
D05	Female	62	Invasive ductal carcinoma	None	3	CAF	Yes	2	2	0	IIIA	—	—	+
D06	Female	73	Invasive ductal carcinoma	None	1.6	AT	No	1	1	0	IIA	—	+	—
D07	Female	63	Invasive ductal carcinoma	None	1.5	CAF	Yes	1	2	0	IIIA	—	+	—
D08	Female	62	Invasive ductal carcinoma	None	4.3	AT	No	3	2	0	IIIA	—	—	—
D09	Female	56	Neuroendocrine breast carcinoma	None	5.5	AC	Yes	3	2	0	IIIA	—	—	+
D10	Female	59	Invasive ductal carcinoma	None	1.5	FAC	No	1	0	0	IA	—	+	—
D11	Female	28	Invasive ductal carcinoma	None	2.7	AC	No	2	0	0	IIA	—	—	+
D12	Female	44	Invasive ductal carcinoma	None	3.6	AC	No	2	2	0	IIIA	—	—	+
D13	Female	63	Invasive ductal carcinoma	None	2.6	FAC	No	2	1	0	IIB	—	+	—
D14	Female	50	Not known	None	1.9	FAC	Yes	1	0	0	IA	—	+	—
D15	Female	46	Invasive ductal carcinoma	None	2.3	AC	No	2	1	0	IIB	Not known	Not known	Not known
D16	Female	65	Not known	None	2.6	CAF	No	2	0	0	IIA	+	—	—
D17	Female	56	Invasive ductal carcinoma	None	2.1	AC	No	2	0	0	IIA	—	+	—
D18	Female	48	Invasive ductal carcinoma	None	3.6	CAF	Yes	2	2	0	IIIA	+	—	—
E01	Female	45	Invasive ductal carcinoma	None	3.6	CAF	Yes	2	2	0	IIIA	—	—	+
E02	Female	43	Invasive ductal carcinoma	None	2.8	AT	No	2	0	0	IIA	—	—	+
E03	Female	48	Medullary breast carcinoma	None	2.6	AT	No	2	2	0	IIB	Not known	Not known	Not known
E04	Female	43	Invasive ductal carcinoma	None	1.1	AT	No	2	2	0	IIIA	+	+	+
E05	Female	66	Invasive ductal carcinoma	None	2.7	AC	Yes	2	0	0	IIA	—	—	+
E06	Female	70	Invasive ductal carcinoma	None	2.2	AT	No	2	0	0	IIA	—	—	+
E07	Female	32	Invasive ductal carcinoma	Metastasis to bone	4	CAF	Yes	2	2	1	IV	—	—	+
E08	Female	44	Ductal breast cancer in situ	None	3.5	DX	No	2	1	0	IIB	+	+	—
E09	Female	30	Invasive ductal carcinoma	None	2.5	DX	Yes	2	2	0	IIIA	+	+	+
E10	Female	39	Invasive ductal carcinoma	None	3.9	FAC	No	2	0	0	IIA	—	—	+
E11	Female	45	Invasive ductal carcinoma	None	3.2	FAC	No	2	0	0	IIA	—	—	+
E12	Female	39	Invasive ductal carcinoma	None	1.8	CAF	No	1	0	0	IA	—	—	+
E13	Female	43	Invasive ductal carcinoma	None	3.6	CAF	No	2	0	0	IIA	—	—	+
E14	Female	34	Invasive ductal carcinoma	None	2.2	AT	No	2	1	0	IIB	+	+	+
E15	Female	43	Ductal breast cancer in situ	None	1.5	AC	Yes	1	0	0	IA	+	—	+
E16	Female	44	Invasive ductal carcinoma	None	3.5	AT	Yes	2	2	0	IIIA	+	+	—
E17	Female	54	Invasive ductal carcinoma	None	1.8	FAC	No	1	0	0	IA	+	+	—
E18	Female	44	Invasive ductal carcinoma	None	6	AT	No	3	1	0	IIIA	—	—	—
F01	Female	53	Invasive ductal carcinoma	None	7	AC	No	3	0	0	IIB	—	—	—
F02	Female	49	Invasive ductal carcinoma	None	2	AC	Yes	2	0	0	IIA	—	—	—
F03	Female	29	Invasive ductal carcinoma	Metastasis to lung	5	AT	Yes	3	0	1	IV	—	+	—
F04	Female	43	Invasive ductal carcinoma	None	4.3	DX	No	2	1	0	IIB	—	+	+
F05	Female	61	Invasive ductal carcinoma	Metastasis to bone	5	AT	Yes	3	3	1	IV	—	—	—
F06	Female	58	Invasive ductal carcinoma	None	1.3	CAF	Yes	1	2	0	IIIA	—	—	＋
F07	Female	69	Invasive ductal carcinoma	None	3.2	CEF	No	2	2	0	IIIA	+	+	+
F08	Female	54	Invasive ductal carcinoma	None	1.8	CAF	No	1	0	0	IA	—	—	+
F09	Female	58	Medullary breast carcinoma	None	3.5	AC	Yes	2	2	0	IIIA	—	—	+
F10	Female	37	Invasive ductal carcinoma	None	1.2	AT	No	1	2	0	IIIA	+	+	—
F11	Female	47	Invasive ductal carcinoma	None	3	AT	Yes	2	2	0	IIIA	—	—	—
F12	Female	52	Invasive ductal carcinoma	Metastasis to bone	3	AT	Yes	2	0	1	IV	—	—	—
F13	Female	49	Invasive ductal carcinoma	None	5.5	AT	Yes	3	2	0	IIIA	—	—	+
F14	Female	29	Invasive ductal carcinoma	None	2.9	AC	Yes	2	0	0	IIA	—	—	+
F15	Female	61	Invasive ductal carcinoma	None	3.9	AT	No	2	0	0	IIA	—	—	+
F16	Female	44	Invasive ductal carcinoma	Metastasis to lung	6.4	FEC	Yes	3	2	1	IV	—	—	+
F17	Female	51	Invasive ductal carcinoma	None	2.6	FEC	No	2	1	0	IIB	+	+	+
F18	Female	45	Invasive ductal carcinoma	None	5.3	AT	Yes	3	2	0	IIIA	+	+	+
G01	Female	37	Invasive ductal carcinoma	None	3.6	AT	No	2	1	0	IIB	+	+	—
G02	Female	60	Invasive ductal carcinoma	None	2.2	CEF	Yes	2	2	0	IIIA	—	—	+
G03	Female	63	Invasive ductal carcinoma	None	3.6	AT	No	2	0	0	IIA	—	—	+
G04	Female	51	Invasive ductal carcinoma	None	5.1	DX	No	3	1	0	IIIA	+	—	+
G05	Female	57	Invasive ductal carcinoma	None	4.3	CMF	Yes	2	1	0	IIB	+	—	—
G06	Female	46	Invasive ductal carcinoma	None	2.6	AT	No	2	1	0	IIA	+	+	—
G07	Female	45	Invasive ductal carcinoma	None	3.7	AC	Yes	2	2	0	IIIA	—	+	—
G08	Female	45	Invasive ductal carcinoma	Metastasis to bone	5.3	CMF	Yes	3	1	1	IV	—	—	+
G09	Female	48	Invasive ductal carcinoma	None	2.6	AC	No	2	1	0	IIB	—	—	+
G10	Female	43	Invasive ductal carcinoma	None	3.5	AT	No	2	1	0	IIB	+	+	—
G11	Female	47	Invasive ductal carcinoma	None	3.1	/	Yes	2	1	0	IIB	—	+	+
G12	Female	40	Invasive ductal carcinoma	Metastasis to lung	4.6	CMF	Yes	2	1	1	IV	+	—	—
G13	Female	42	Invasive ductal carcinoma	None	3.6	AC	No	2	0	0	IIA	+	—	—
G14	Female	49	Invasive ductal carcinoma	None	3.6	AT	No	2	1	0	IIB	—	—	+
G15	Female	45	Invasive ductal carcinoma	None	2.8	AC	No	2	2	0	IIIA	—	—	+
G16	Female	43	Invasive ductal carcinoma	None	2.6	AC	No	2	1	0	IIB	+	+	—
G17	Female	58	Invasive ductal carcinoma	None	3.6	AT	No	2	0	0	IIA	+	+	—
H01	Female	36	Invasive ductal carcinoma	None	6.6	AT	Yes	3	2	0	IIIA	—	—	+
H03	Female	43	Invasive ductal carcinoma	None	5.3	AT	No	3	1	0	IIIA	+	+	+
H05	Female	32	Invasive ductal carcinoma	None	3.6	AT	No	2	1	0	IIB	+	+	—
H07	Female	57	Invasive ductal carcinoma	None	6.5	AT	Yes	3	0	0	IIB	—	—	+
H09	Female	56	Invasive ductal carcinoma	None	1.1	CAF	Yes	1	2	0	IIIA	—	—	+
H11	Female	51	Invasive ductal carcinoma	None	3.5	FAC	No	2	0	0	IIA	—	—	+
H13	Female	40	Medullary breast carcinom	None	2.6	CMF	Yes	2	2	0	IIIA	—	—	+
H15	Female	45	Invasive ductal carcinoma	None	6	TCH	No	3	1	0	IIIA	—	—	+
H17	Female	50	Invasive ductal carcinoma	None	5.1	AT	No	3	1	0	IIIA	—	—	—
I01	Female	46	Invasive ductal carcinoma	None	2.6	AC	Yes	2	1	0	IIB	—	+	—
I03	Female	45	Ductal breast cancer in situ	None	6.3	AT	No	3	0	0	IIB	—	—	—
I05	Female	48	Invasive ductal carcinoma	None	1.8	CAF	Yes	1	2	0	IIIA	+	—	—
I07	Female	46	Invasive ductal carcinoma	None	2.2	AC	No	2	1	0	IIB	+	—	—
I09	Female	54	Ductal breast cancer in situ	Metastasis to lung	3.6	AC	Yes	2	3	1	IV	Not known	Not known	Not known
I11	Female	43	Invasive ductal carcinoma	None	5	CEF	Yes	3	2	0	IIIA	+	+	—
I13	Female	68	Invasive ductal carcinoma	None	2.6	CMF	Yes	2	2	0	IIIA	+	—	—
I15	Female	38	Invasive ductal carcinoma	None	6	DX	No	3	1	0	IIIA	+	+	—
I17	Female	47	Invasive ductal carcinoma	Metastasis to lung	3.3	AT	Yes	2	1	1	IV	+	+	—
Chemotherapy： AC means Adriamycin + Cyclophosphamide， AT means Adriamycin + Taxotere， CAF means Cyclophosphamide+ Adriamycin+ Fluorouracil，CEF means Cyclophosphamide + Epirubicin + Fluorouracil，CMF means Cyclophosphamide+ Methotrexate + FluorouracilDX means Docetaxel+Xeloda，FAC means Fluorouracil+Adriamycin+ Cyclophosphamide，FEC means Fluorouracil+ Epirubicin + Cyclophosphamide，TCH means Trastuzu…
